# Supplementary material for: The Missing Medians: Exclusion of Ordinal Data from Meta-Analyses
Source: PLoS One. 2015 Dec 23;10(12):e0145580. doi: 10.1371/journal.pone.0145580 (PMC4689383; doi:10.1371/journal.pone.0145580)
Supplement: S1 File — (XLSX) [file pone.0145580.s001.xlsx]

## Sheet: Individual studies
Conditions	Outcomes	Extract
AD (Alzheimer’s disease)	ADAS (Alzheimer’s Disease Assessment Scale)	Descriptive stats on central tendency and variability - eg. mean/SD, median/IQR
PD	EDSS	Statistical tests used to analyse - eg. t-test, Mann-Whitney, linear regression
MND	MMSE (Mini-Mental State Examination)
HD	UPDRS
MS	ALS
	UHDRS
	Paper name	Sample size	ADAS(yes/no)	mean_0_median_1	ttest_0_ranksum_1	EDSS(yes/no)	mean_0_median_1	ttest_0_ranksum_1	MMSE(yes/no)	mean_0_median_1	ttest_0_ranksum_1	UPDRS(yes/no)	mean_0_median_1	ttest_0_ranksum_1	ALS(yes/no)	mean_0_median_1	ttest_0_ranksum_1	UHDRS(yes/no)	mean_0_median_1	ttest_0_ranksum_1	Comments
1	4498_Calabrese2007	1580	0			0			1	0	0	0			0			0			Mean for MMSE after 6months of therapy has been also reported.
2	4560_Riepe_2007	95	1	0_1	0	0			1	0_1	0	0			0			0			Ranges for both MMSE and ADAS have been reported.	Mean, SD and Median have been reprted both for MMSE and ADAS at week 12.
3	4566_Ott2007	314	1			0			1	0	0	0			0			0			Analysis included mixed model repeated measures (MMRM) analysis and an unstructured covariance matrix for the repeated measures	Descriptive statistics for outcome measures and score changes from baseline were analyzed by visit and treatment group
4	4571_Pomara2007	403	1	0	0	0			1	0	0	0			0			0			Least Squares Mean Change From Baseline (SE) on ADAS-cog Items and Subscales at Week 24 (MMRM) have been reported	In the primary analysis of this clinical trial, Peskind et al. reported the protocol-specified last observation carried forward (LOCF) approach and the supportive observed cases (OC) approach; however, MMRM was the preferred method of analysis in the current study	Mixed model repeated measures analysis
5	4660_FreundLevi2006	204	1	0	0	0			1	0	0	0			0			0			Longitudinal changes in MMSE and ADAS-COG were assessed using repeated-measures analysis of variance	Both intention-to-treat and per-protocol analyses were performed.	Longitudinal changes in MMSE and ADAS-COG were assessed using repeated-measures analysis of variance.	The Fisher least significant difference test was used for post hoc analyses
6	4747_Dautzenberg2006	47	0			0			1	0	0	0			0			0			see Table S1, published online as supplementary material attached to the electronic version of this letter at www.journals.cambridge.org/jid_IPG
7	5424_Asayama2003	18	1	0	1	0			1	0	1	0			0			0			unpaired t-test at evaluation of change ratio of sleep time and activity counts between pre and post has been used	Mann-Whitney U-test at evaluation of cognitive and non-cognitive functions has been used	SD has been reported for Mean
8	5514_Resiberg2003	181	0			0			1	0	1	0			0			0			Efficacy outcomes were analyzed by application of the Wilcoxon–Mann–Whitney test for independent samples to the change from base line.
9	5851_Thomas2001	60	1	0	0	0			1	0	0	0			0			0			Continuous variables were reported as mean ± SE	All variables were tested for asymmetry of distribution with skewness test	to measure the extent at which the distribution was “tailheavy” compared with a normal distribution, a Kurtosis test was performed	Systematic differences between treatment groups were evaluated using one-way analysis of variance (ANOVA)	The Bonferroni test was applied to verify correlation between WAIS subscale scores and P300, ADAS-cog scores and P300, and EFFECT OF CHOLINESTERASE INHIBITORS 33 Clin. Neuropharmacol., Vol. 24, No. 1, 2001 MMSE results and P300 in all treatment groups	Paired Student t test was performed to test differences between baseline and single measurements	Multiple analysis of variance for repeated measures were used to analyze changes over time in the three treatment groups
11	6183_Brusco1999	14	0			0			1	0	1	0			0			0			Results were statistically analyzed by a non-parametric repeated- measures analysis of variance (ANOVA) followed by Friedman’s test, or the by paired nonparametric Wilcoxons test
12	6285_Tekin_1998	11	1	0	0	0			1	0	0	0			0			0			analysis of variance (ANOVA) were also conducted
13	6450_Sano1997	341	1	0	0	0			1	0	0	1			0			0			Base-line differences in predetermined potential covariates among the four groups were examined with the use of either analysis of variance or chi-square analyses, as appropriate (MMSE was one of the variables in this part)	The secondary outcomes were examined with the use of survival analyses, analysis of variance, or analysis of covariance, as appropriate (MMSE and ADAS were part of the secondary outcomes)	UPDRS used but only to indicate % with signs	ANOVA and ANCOVA used for MMSE, ADAS
14	6848_Cutler1993	148	1	0	0_1	0			0			0			0			0			two-way analysis of variance (ANOVA) using study site and treatment group as factors was applied	to ensure the validity of the ANOVA, ADAS scores were examined for heterogeneity of variance among treatment groups, using the F max-test. Ehere significant heterogeneity of variance was found, the Kruskal-Wallis test was used to verify the results of the ANOVA.
15	6907_Dysken1992	228	1	0	0_1	0			1	0	0_1	0			0			0			the outcome data were analyzed using two-way analysis of variance	other tests included Kruskal-Wallis, analysis of variance, ANOVA (continuous variables), chi square(discrete variables)
16	6944_Teri1991	69	0			0			1	0	0	0			0			0			a univariate as apposed to multivariate approach was conducted	pretest scores were first analyzed to determine if randomization across treatment groups was successful-ANOVA for pretest scores was conducted.
17	7091_Davidson1988	13	1	0	0	0			0			0			0			0			Results of the replication phase were analyzed with paired r-test, comparing results from drug and placebo conditions.
18	7315_Landwehrmeyer2007	537	0			0			0			0			0			1	0_1	1	95% CI have been reported
19	7334_Ondo2007	9	0			0			0			0			0			1	0	1
20	7378_Tabrizi2005	13	0			0			0			0			0			1	1		Patient details and UHDRS scores are documented in table E-1 on the Neurology Web site (at www.neurology.org).
21	7386_Bender2005	20	0			0			1	0	1	0			0			1	0	1	A MANOVA repeated measure design was applied to test for significant treatment effects on cerebral metabolites, followed by univariate F-tests if applicable. Metabolites not consistently reaching sufficient fitting accuracy such as Lac and Gln, clinical scores and body weight were tested for treatment effects using the non-parametric Wilcoxon test.
22	7394_Bonelli2004	11	0			0			1	0	0_1	0			0			1	0	0_1	Kolmogorov–Smirnov test
23	7400_Heckmann2004	8	0			0			0			0			0			0			results based on the summary paper
24	7401_Huntington2004	60	0			0			0			0			0			1	0	1	statistical tests: F test, Chi squared test, linear regression
25	7423_Verbessem2003	41	0			0			0			0			0			1	0	0	two-way analysis of covariance was used	Mean and SEM was reported for different components of the UHDRS
26	7428_Tabrizi2003	13	0			0			0			0			0			1		1	results based on the summary paper/Statistical analysis was with the Mann- Whitney two-tailed p test	Baseline and 12-month UHDRS scores are shown in the supplementary table (available at www.neurology.org).
29	7441_Lucetti2002	8	0			0			0			0			0			1	0	0_1	Statistical analysis was performed with the Wilcoxon signed rank test and a 2-factor repeated-measures analysis of variance.
30	7535_Como1997	30	0			0			1	0	0_1	0			0			0			The primary analysis consisted of comparing the fluoxetine group with the placebo group for the average 4-month change in TFC score using an F test.	A two-way analysis of variance model was used, with treatment group as the factor of interest and investigator as the stratification factor.	Analyses of the motor and psychiatriclbehavioral variables were repeated with Friedman’s test for a two-way layout based on ranks
31	7553_Peyser_1995	73	0			0			1	0	1	0			0			0			factor analysis was uesed
32	7702_Chio_2010	171	0			0			0			0			1	0	0	0			The composite primary outcome measure was evaluated with Kaplan-Meier curves and the survival difference was tested with 2-sided log-rank statistics
33	7705_Carvalho2010	63	0			0			0			0			1	0	0	0			The demographic characteristics between the two groups were compared by a Mann-Whitney or χ 2 test as appropriate. In accordance with the intentionto- treat principle, all randomized treated patients were included in the primary statistical analysis using the last observation carried forward. Per-protocol analysis was additionally performed. Analysis of the primary and secondary outcome variables…	Mixed model analysis of variance
34	7712_Aggarwal2010	84	0			0			0			0			1	0	0	0			The log-rank statistic was calculated on the basis of the number of events that had occurred	Distributions of baseline characteristics, adverse events, and laboratory abnormalities were compared using Fisher’s exact tests and t tests. We used random-eff ects models to examine the changes over time for the secondary endpoints.	167 events were expected if 250 patients were enrolled.The fi rst interim analysis was planned for when 84 patients had been randomly allocated treatment.
35	7729_Kaufmann2009	150	0			0			0			0			1	0_1	0	0			The Stage 2 futility test was a bias-adjusted t-test	Boxplots presented
36	7783_Gordon2007	412	0			0			0			0			1	0	1	0			two sided 0.05-level test applied	95% CI has been reported
37	7853_Meininger2006	400	0			0			0			0			1	0	0	0			one-sided log-rank test	A Cox proportional hazards model13 analysis of survival was performed to adjust for possible imbalance in predefined prognostic factors.	For secondary end points, slopes of deterioration of the pentoxifylline group were compared with the placebo group, using analysis of variance (ANOVA) for repeated measures and time to event analyses. ALS was in secondry tests
38	7855_Ferrante2005	31	0			0			0			0			1	0	1	0			log-rank test was applied	The Cox model with forward selection was used to adjust this comparison for baseline characteristics. Survival was compared in a similar way.	Distributions of baseline characteristics were compared using Fisher’s exact tests and t tests.
39	7889_Shefner2004	104	0			0			0			0			1	0	0_1	0			Analysis of the primary outcome variable used a mixed model analysis of variance, in the same manner as previously described for a study performed by our group	measures analysis of variance, adjusted by time and baseline, as well as both Wilcoxon and t-tests comparing change from baseline to month 6 for all measures.	Fisher’s exact test was used/Weight change was analyzed using the mixed model analyses of variance described previously.	Discrete variables were compared using Fisher’s exact test, and continuous variables were compared using t-tests.
	7408_Thomas2004	30	0			0			1	0	1	0			0			1	0	1	Friedman's 2-way ANOVA, Wilcoxon rank sum.	Assessments at baseline, 2 months, 4 months, 6 months.
	7437_Bonelli2003	19	0			0			1	0	1	0			0			1	0	1		Assessments at baseline, 2 weeks, 6 months.
	7933_Groeneveld2003	175	0			0			0			0			1	0_1		0			Mann-Whitney for skewed variables, t-test for normally distributed variables.	Mean baseline scores, median decline in score per month.	ALS-FRS
	7974_Mazzini2001	28	0			0			0			0			1	0		0			Mean and SD reported at baseline; no statistical test done.	Other outcome - MVIC - was analysed using t-tests.	ALS-FRS
	8351_Sharafaddinzadeh2010	96	0			1	0	0	0			0			0			0			Methods state that medians were calculated, but they were not reported.	Methods also state that assumption of normal distribution was checked.	EDSS scored as both a continuous variable (mean/t-test) and a dichotomous variable (%/chi-square).
	8374_Burton2010	49	0			1	0	1	0			0			0			0			EDSS mean at end of trial and % change in EDSS over the trial both analysed using sign/sign rank test. Proportion completing trial with increased EDSS analysed using McNemar test.
	8390_Shaygannejad_2010	97	0			1	0	0	0			0			0			0			Mean EDSS between groups (independent t-test), change in EDSS score (paired t-test).
	8396_Barkhof2010	297	0			1	0	0	0			0			0			0			Looked at change in EDSS at 12 and 24 months, also EDSS progression (≥1 point EDSS increase maintained for ≥4 months).	Analysis was ANCOVA. EDSS progression (%) analysed using Cochran-Mantel-Haenszel test.
	8489_Bielekova2009	8	0			1	0_1	1	0			0			0			0			Change over time assessed by Friedman repeated measures analysis of variance on ranks.
	8597_Shinto2009	10	0			1	0		0			0			0			0			EDSS score entered into a linear mixed model as a covariate.
	8609_Villoslada2009	19	0			1	1		0			0			0			0			Trial stopped early, no EDSS analysis done.	Baseline EDSS data reported as median, range.
	8666_Gironi2008	40	0			1	1		0			0			0			0			Progression in EDSS over time reported using descriptives (no analysis).	Baseline EDSS data reported as median, range.
	8693_Zhang_2008	10	0			1	1		0			0			0			0			Progression in EDSS over time reported using descriptives (no analysis).	Baseline EDSS data reported as median, range.
	8730_Mostert2008	38	0			1	1	1	0			0			0			0			Baseline group comparison for EDSS done with rank-sum test.	Baseline and change EDSS data reported as median, range.
	8916_Zabad2007	10	0			1	1		0			0			0			0			No EDSS analysis.	Baseline EDSS data reported as median, range.
	9139_Logothetis2005	20	0			1			0			0			0			0			Results reported as number of patients improved/unchanged/worsened over time.	No descriptives or analysis presented.
	9276_Stankoff2005	115	0			1	0		0			0			0			0			Baseline group comparison for EDSS cited as non-significant, but analysis was not specified.
	9289_Yadav2005	33	0			1	1	1	0			0			0			0			Baseline group comparison for EDSS done with Kruskall-Wallis test.	Baseline EDSS data reported as median, range.
	9290_Walker2005	43	0			1	0	0	0			0			0			0			Means, t-tests used for baseline comparison and also change over time.
	9560_Bowen2003	20	0			1	0	0	0			0			0			0			Means, t-tests used for baseline comparison and also change over time.
	9743_Rossini2001	49	0			1	0		0			0			0			0			Methods cited t-tests and Wilcoxon signed-rank test, but did not specify which was used for EDSS.
	9767_Walker2001	20	0			1	0	0	0			0			0			0			Means used for baseline and follow-up assessments.	ANOVA used for analysis across time.
	9969_Suzumura2000	12	0			1			0			0			0			0			EDSS change over time cited as non-significant, but analysis was not specified.	Range of EDSS score across the 12 patients was given (1-9), but no central tendency.
	10113_Myers1998	14	0			1			0			0			0			0			Individual EDSS scores given at each time point for each patient; no central tendency or analysis reported.
	10299_Bever1996	36	0			1	0		0			0			0			0			Stated that there were no changes in EDSS score with treatment (results not given).
	10320_Karussis1996	30	0			1	0	1	0			0			0			0			Mean change EDSS score compared between groups with Wilcoxon rank-sum.
	10359_Hohol1996	16	0			1	0	0	0			0			0			0			Repeated measures linear regression used. Kaplan-Meier curve also used for time to failure on EDSS.
	10456_Bissay1994	15	0			1			0			0			0			0			Stated that 3 improved, 4 worsened, 8 unchanged. No central tendency or analysis reported.
	10479_Bever1994	8	0			1		1	0			0			0			0			Baseline EDSS reported individually for the 8 patients.	Wilcoxon signed rank used to test differences - reported that no changes seen in EDSS scores (data not given).
	10642_Bates1989	312	0			1	0		0			0			0			0			EDSS used to classify % of patients' with worsening, chi-square test (with Yates correction) used for analysis.	Baseline EDSS data reported with means.
	27676_Hohol1997 (abstract only)	64	0			1	0		0			0			0			0			Mean change in EDSS between groups cited as non-significant, but analysis not specified.
	125_Wolf2010	32										1	0	1							Wilcoxon signed-rank, Mann-Whitney U test
	150_Litvinenko2010	62	1	0	1				1	0	1	1	0	1							the Kruskal–Wallis test and the Wilcoxon paired rank test with the Bonferroni correction
	230_Olin_2010	117							1	0											No formal statistical testing was performed for the efficacy parameters
	261_Aarsland2009	72							1	0	1	1	0_1	1							MMSE: ‡Wilcoxon Z test
	293_Leroi2009	25							1	0	0	1	0	0							either Two-sided t-tests for independent variables and chi-squared tests were used
	299_Jankovic2009	5										1	0	0							Repeated measures analysis of variance
	504_Kieburtz (NINDS)2008	200										1	0								UPDRS data were analyzed using descriptive statistics because the study was not designed nor powered to detect differences between treatment arms
	710_Storch2007	131										1	0	0
	788_NINDS2007	213										1	0	0
	944_Bara-Jimenez2006	15										1	0	0							The Wilcoxon signed rank test was used for statistical analyses of primary (dyskinesias) and secondary (Parkinsonism and wearingoff) efficacy outcome measures, comparing baseline placebo scores to those at the best dose (most effective and best tolerated dose) of riluzole for each patient.	Paired t-test used for within-patient analysis of UPDRS score
	1028_NINDS2006	200										1	0	0
	1144_Dowling2005	40										1	0	0							repeated measures analyses of variance were employed
	1408_Shults2004	17										1	0	0							one-factor repeated-measures ANOVA or paired t test	MMSE reported for a single case in relation to adverse events
	1564_Avila2003	16										1	0	0							Repeated measures ANOVA
	1646_Muller2003	28										1	0	0							ANCOVA with a repeated measures
	1735_Shults2002	80							1	0		1	0	0							analysis of covariance for UPDRS, MMSE baseline comparison cited as not sig but analysis not specified
	1788_Jankovic2002	20										1	0	1							Wilcoxon signed-rank, Mann-Whitney U test
	1906_Paci2001	20										1	0								Wilcoxon’s signed-rank test and Student’s t test (not specified which)
	2024_Luginger2000	11										1	0	1							Wilcoxon signed rank test
	2145_Metman1999	17										1	0_1	1							Wilcoxon signed rank tests
	2160_Merello1999	12										1	0	0							Measured analysis of variance	show raw data
	2185_Wandinger1999	10										1									UPDRS data not analysed	show raw data
	2461_Chana1997	7										1	0	1
	2822_Rascol1994	18										1	0	1							Kurskell-Wallis test
	2923_Bonuccelli1992	12										1	0	1							Friedman test
	3055_Factor1990	14										1	0								unpaired ttest in parametric pairs and Mann-Whitney test in nonparametric pairs (not specified which for UPDRS)
	3995_Modrego2010	67	1	0	0																t-test for paired data
	4022_Mohs_2009	92	1	0	0				1	0	0										cohen's d for effect size
	4133_Leyhe2009	27	1	0	0				1	0	0
	4260_Heo_2008	61	1	0	0				1	0	0
	4292_Schmidt_2008	37	1	0					1	0
	4398_Waldemor2008	46							1	0
	4412_Macdonald2008	22	1	0					1	0											Mean change in MMSE between groups cited as not sig different, but analysis not specified
	4427_Bentham2008	310							1	1	1
	4443_Hager2007	43	1	0					1	0
	4491_Bakchine2007	470	1	0	0				1	0											ANCOVA

## Sheet: Systematic reviews
Conditions	Outcomes	Extract
AD	ADAS (Alzheimer’s Disease Assessment Scale)	Descriptive stats on central tendency and variability - eg. mean/SD, median/IQR
PD	EDSS	Statistical tests used to analyse - eg. t-test, Mann-Whitney, linear regression
MND	MMSE (Mini-Mental State Examination)
HD	UPDRS
MS	ALS
	UHDRS
ADAS	Authors	Year	Type of Disease	Intervention	Outcome Measures	Characteristics of excluded studies	Comment
CD00538	Sampson et al	2012	AD	MPACs (PBT1, 2)	Cognitive function (including ADAS-cog)	Non-parametric data not mentioned as a reason	Mean difference in forest plot.
CD00174	Loy, Schneider	2009	AD	Galantamine	ADAS-cog mean difference, improvement	Non-parametric data not mentioned as a reason	Mean differences and odds ratios in forest plots.
CD00380	Jansen et al	2011	Dementia	Melatonin	Cognitive function (including ADAS-cog, MMSE)	Non-parametric data not mentioned as a reason	Mean differences in forest plots.
CD00559	Li et al	2009	AD	Huperzine A	Changes to cognitive function (including ADAS-cog, MMSE)	Non-parametric data not mentioned as a reason	Mean differences in forest plots.
CD00474	Maidment et al	2008	PD dementia	Rivastigmine	Cognitive function (including ADAS-cog, MMSE)	Non-parametric data not mentioned as a reason	Mean differences in forest plots.
CD00474	Birks, Craig	2013	VCI	Galantamine	Cognitive function (including ADAS-cog)	Non-parametric data not mentioned as a reason	Mean differences in forest plots.
CD00315	McShane et al	2009	Dementia	Memantine	Cognitive function (including ADAS-cog)	Non-parametric data not mentioned as a reason	Mean differences in forest plots.
CD00751	McGuinness et al	2010	AD, dementia	Statins	Changes to cognitive function (including ADAS-cog, MMSE)	Non-parametric data not mentioned as a reason	Mean differences in forest plots.
CD00474	Birks, Wilcock	2008	AD	Velnacrine	Cognitive function (including ADAS-cog)	Non-parametric data not mentioned as a reason	Mean differences not meta-analysed as variability stats not reported.
CD00315	Fioravanti, Flicker	2009	Dementia	Nicergoline	Cognitive function (including ADAS-cog, MMSE)	Non-parametric data not mentioned as a reason	Mean differences in forest plots.
CD00610	Birks, Flicker	2010	MCI	Donepezil	Cognitive function (including ADAS-cog)	Non-parametric data not mentioned as a reason	Mean difference in forest plot.
CD00890	Chen et al	2013	VaD	Cerebrolysin	Cognitive function (including ADAS-cog, MMSE)	Non-parametric data not mentioned as a reason	Mean differences in forest plots.
CD00559	Birks	2012	AD	Cholinesterase inhibitors	Cognitive function (including ADAS-cog, MMSE)	Non-parametric data not mentioned as a reason	Mean differences in forest plots.
CD00367	Tabet, Feldman	2008	AD	Indomethacin	Cognitive function (including ADAS-cog, MMSE)	No mention of excluded studies	Mean differences in forest plots.
CD00439	Malouf, Birks	2009	VCI	Donepezil	Cognitive function (including ADAS-cog, MMSE)	Non-parametric data not mentioned as a reason	Mean differences in forest plots.
CD00119	Birks, Harvey	2009	AD	Donepezil	Cognitive function (including ADAS-cog, MMSE)	Non-parametric data not mentioned as a reason	Mean differences in forest plots.
CD00149	Rodriguez et al	2008	AD	Thiamine	Cognitive function (including ADAS-cog, MMSE)	Non-parametric data not mentioned as a reason	Mean differences for MMSE, OR for ADAS-cog worsening in forest plots.
CD00119	Birks et al	2009	AD	Rivastigmine	Cognitive function (including ADAS-cog, MMSE)	Non-parametric data not mentioned as a reason	Mean differences in forest plots.
CD00315	Lopez-Arrieta, Schneider	2008	AD	Metrifonate	Cognitive function (including ADAS-cog, MMSE)	Non-parametric data not mentioned as a reason	Treatment effect for MMSE, mean differences for ADAS-cog in forest plots.
CD00149	Coelho Filho, Birks	2008	AD	Physostigmine	Cognitive function (including ADAS-cog, MMSE)	Non-parametric data not mentioned as a reason	Mean differences in forest plots.
EDSS	Authors	Year	Type of Disease	Intervention	Outcome Measures	Characteristics of excluded studies
CD00305	Bennett, Heard	2011	MS	Hyperbaric oxygen therapy	Mean EDSS change; number improved on EDSS (proportion)	Non-parametric data not mentioned as a reason
CD00320	Gray et al	2010	MS	Methotrexate	Progression on EDSS (proportion)	Non-parametric data not mentioned as a reason
CD00692	Burton et al	2012	MS	Steroids	Mean EDSS change	Non-parametric data not mentioned as a reason
CD00842	Jagannath et al	2010	MS	Vitamin D	Mean number of relapses, number with change on EDSS (proportion)	Non-parametric data not mentioned as a reason
CD00913	He et al	2011	MS	Rituximab	Mean number of relapses, increased disability on EDSS (secondary)	Non-parametric data not mentioned as a reason
CD00133	Solari et al	2009	MS	Aminopyridine	Adverse events, changes in disability or impairment scales (number with improved EDSS score)	Non-parametric data not mentioned as a reason
CD00467	La Mantia et al	2010	MS	Glatiramer acetate	Progression on EDSS (proportion), mean change in EDSS	Non-parametric data not mentioned as a reason
CD00281	La Mantia et al	2009	MS	Cyclophosphamide	Progression on EDSS (proportion), mean change in EDSS	Non-parametric data not mentioned as a reason
CD00293	Gray et al	2010	MS	Antibodies	Progression on EDSS (proportion), relapse rate	Non-parametric data not mentioned as a reason
CD01047	He et al	2013	MS	Laquinimod	Relapse rate, progression on EDSS (proportion)	Non-parametric data not mentioned as a reason
CD00988	He et al	2012	MS	Teriflunomide	Relapse rate, progression on EDSS (proportion)	Non-parametric data not mentioned as a reason
MMSE	Authors	Year	Type of Disease	Intervention	Outcome Measures	Characteristics of excluded studies	Comment
CD00474	Birks et al	2013	VCI	Rivastigmine	Changes to cognitive function (including ADAS-cog, MMSE)	No mention of excluded studies	Mean differences in forest plots.
CD00315	Hudson, Tabet	2008	Dementia	Acetyl-l-carnitine	Changes to cognitive function (including ADAS-cog, MMSE)	Non-parametric data not mentioned as a reason	Mean differences in forest plots.
CD00751	McGuinness et al	2010	AD, dementia	Statins	Changes to cognitive function (including ADAS-cog, MMSE)	Non-parametric data not mentioned as a reason	Mean differences in forest plots.
CD00379	Hogervorst et al	2009	AD	Estrogen replacement	Cognitive function (including ADAS-cog, MMSE)	Non-parametric data not mentioned as a reason	Mean differences in forest plots.
CD00315	Fioravanti, Flicker	2009	Dementia	Nicergoline	Cognitive function (including ADAS-cog, MMSE)	Non-parametric data not mentioned as a reason	Mean differences in forest plots.
CD00736	Hao et al	2011	VaD	Huperzine A	Cognitive function (including MMSE)	Non-parametric data not mentioned as a reason	Mean differences in forest plots.
CD00890	Chen et al	2013	VaD	Cerebrolysin	Cognitive function (including ADAS-cog, MMSE)	Non-parametric data not mentioned as a reason	Mean differences in forest plots.
CD00380	Jansen et al	2011	Dementia	Melatonin	Cognitive function (including ADAS-cog, MMSE)	Non-parametric data not mentioned as a reason	Mean differences in forest plots.
CD00285	Farina et al	2012	MCI, AD	Vitamin E	Cognitive function (including ADAS-cog, MMSE)	Non-parametric data not mentioned as a reason	No meta-analysis included.
CD00942	Xiao et al	2012	VaD	Hyperbaric oxygen	Cognitive function (including ADAS-cog, MMSE)	Non-parametric data not mentioned as a reason	No meta-analysis included.
CD00559	Li et al	2009	AD	Huperzine A	Changes to cognitive function (including ADAS-cog, MMSE)	Non-parametric data not mentioned as a reason	Mean differences in forest plots.
CD00806	Yang et al	2011	Dementia	Almitrine-Raubasine	Cognitive function (including MMSE)	Non-parametric data not mentioned as a reason	Mean differences and OR for change in forest plots.
CD00367	Tabet, Feldman	2008	AD	Indomethacin	Cognitive function (including ADAS-cog, MMSE)	No mention of excluded studies	Mean differences in forest plots.
CD00650	Rolinski et al	2012	PD dementia	Cholinesterase inhibitors	Cognitive function (including ADAS-cog, MMSE)	Non-parametric data not mentioned as a reason	Mean differences in forest plots.
CD00403	McGuinness et al	2009	Dementia, CI	BP lowering	Changes to cognitive function (including MMSE)	Non-parametric data not mentioned as a reason	Mean differences in forest plots.
CD00610	Birks, Flicker	2010	MCI	Donepezil	Cognitive function (including ADAS-cog, MMSE)	Non-parametric data not mentioned as a reason	No MMSE data in meta-analysis.
CD00101	Flicker, Grimley Evans	2012	Dementia, CI	Piracetam	Cognitive function (including MMSE)	Non-parametric data not mentioned as a reason	Mean differences in forest plots.
CD00439	Malouf, Birks	2009	VCI	Donepezil	Cognitive function (including ADAS-cog, MMSE)	Non-parametric data not mentioned as a reason	Mean differences in forest plots.
CD00285	Frampton et al	2008	AD, VaD	Propentofylline	Changes to cognitive function (including MMSE)	No mention of excluded studies	Mean differences in forest plots.
CD00119	Birks, Harvey	2009	AD	Donepezil	Cognitive function (including ADAS-cog, MMSE)	Non-parametric data not mentioned as a reason	Mean differences in forest plots.
CD00149	Rodriguez et al	2008	AD	Thiamine	Cognitive function (including ADAS-cog, MMSE)	Non-parametric data not mentioned as a reason	Mean differences for MMSE, OR for ADAS-cog worsening in forest plots.
CD00315	Lopez-Arrieta, Schneider	2008	AD	Metrifonate	Cognitive function (including ADAS-cog, MMSE)	Non-parametric data not mentioned as a reason	Mean differences in forest plots.
CD00538	Sampson et al	2012	AD	MPACs (PBT1, 2)	Cognitive function (including ADAS-cog, MMSE)	Non-parametric data not mentioned as a reason	No MMSE data in meta-analysis.
CD00367	Wild et al	2008	DLB	Cholinesterase inhibitors	Cognitive function (including MMSE)	Non-parametric data not mentioned as a reason	Mean differences in forest plots.
UPDRS	Authors	Year	Type of Disease	Intervention	Outcome Measures	Characteristics of excluded studies	Comment
CD00226	Clarke et al	2009	PD	Pramipexole	Changes in rating scales (including UPDRS)	Non-parametric data not mentioned as a reason	2 studies reported mean improvement, 1 reported median improvement (Guttman 1997). No UPDRS data in forest plots.
CD00716	Stowe et al	2010	PD	Drugs for motor complications	Changes in rating scales (including UPDRS)	Non-parametric data not mentioned as a reason	Mean differences in forest plots.
CD00225	Clarke et al	2009	PD	Pramipexole vs bromocriptine	Changes in rating scales (including UPDRS)	No mention of excluded studies	1 study reported median improvement (Guttman 1997). No UPDRS data in forest plots.
CD00281	Tomlinson et al	2012	PD	Physiotherapy	Changes in rating scales (including UPDRS)	Non-parametric data not mentioned as a reason	Mean differences in forest plots. Data available for meta-analysis in 24/33 trials (but non-parametric issue not specified).
CD00489	Turnbull et al	2012	PD	Monoamine oxidase B inhibitors	Disability, death, disease progression	Non-parametric data not mentioned as a reason	Mean differences in forest plots.
CD00151	Clarke, Dean	2009	PD	Cabergoline vs bromocriptine	Changes in rating scales (including UPDRS)	No mention of excluded studies	4 studies reported mean improvement. No UPDRS data in forest plots.
CD00151	Clarke, Dean	2009	PD	Cabergoline	Changes in rating scales (including UPDRS)	No mention of excluded studies	2 studies reported mean improvement. No UPDRS data in forest plots.
CD00650	Rolinski et al	2012	PD, dementia	Cholinesterase inhibitors	Neuropsychiatric, cognitive, effect on Parkinsonian features	Non-parametric data not mentioned as a reason	Mean differences in forest plots for UPDRS.
CD00909	Sitja Rabert et al	2012	PD, MS	Vibration platform	ADLs, signs and symptoms of the disease, balance, gait	Non-parametric data not mentioned as a reason	Mean differences in forest plots for UPDRS.
CD00023	Clarke, Speller	2009	PD	Pergolide vs bromocriptine	Changes in rating scales (including UPDRS)	Non-parametric data not mentioned as a reason	1 study reported means pre and post (no SDs). No UPDRS data in forest plots.
ALS	Authors	Year	Type of Disease	Intervention	Outcome Measures	Characteristics of excluded studies
CD00522	Pastula et al	2012	ALS	Creatine	Trachy-free survival time, change in ALSFRS-R over time	Non-parametric data not mentioned as a reason
CD00855	Fang et al	2013	ALS	rTMS	ALSFRS-R score at 6 months, change in ALSFRS-R score at 12 months and beyond (mean difference)	Non-parametric data not mentioned as a reason
CD00615	Benatar et al	2011	Familial ALS	Any treatment	Survival time, rate of decline on ALSFRS-R	Non-parametric data not mentioned as a reason
CD00522	Bello-Haas, Florence	2013	ALS	Exercise	Change over time to 3 months in ALSFRS or ALSFRS-R (mean difference)	No mention of excluded studies
UHDRS	Authors	Year	Type of Disease	Intervention	Outcome Measures	Characteristics of excluded studies
CD00645	Mestre et al	2012	HD	All interventions to control symptoms	Effect on chorea, function on UHDRS (mean difference)	Non-parametric data not mentioned as a reason

## Sheet: EDSS mock data
ID	sample	EDSS
1	0	1
2	0	1
3	0	1
4	0	1
5	0	1
6	0	1
7	0	1.5
8	0	1.5
9	0	1.5
10	0	1.5
11	0	1.5
12	0	1.5
13	0	1.5
14	0	2
15	0	2
16	0	2
17	0	2
18	0	2
19	0	2
20	0	2
21	0	2.5
22	0	2.5
23	0	2.5
24	0	2.5
25	0	2.5
26	0	2.5
27	0	2.5
28	0	3
29	0	3
30	0	3
31	0	3
32	0	3
33	0	3
34	0	3
35	0	3.5
36	0	3.5
37	0	3.5
38	0	3.5
39	0	3.5
40	0	3.5
41	0	4
42	0	4.5
43	0	4.5
44	0	5
45	0	5
46	0	5.5
47	0	5.5
48	0	6
49	0	6
50	0	6
51	0	6
52	0	6
53	0	6
54	0	6
55	0	6
56	0	6
57	0	6
58	0	6
59	0	6
60	0	6
61	0	6
62	0	6
63	0	6
64	0	6
65	0	6
66	0	6.5
67	0	6.5
68	0	6.5
69	0	6.5
70	0	6.5
71	0	6.5
72	0	6.5
73	0	6.5
74	0	6.5
75	0	6.5
76	0	6.5
77	0	6.5
78	0	6.5
79	0	6.5
80	0	6.5
81	0	6.5
82	0	6.5
83	0	6.5
84	0	7
85	0	7
86	0	7
87	0	7
88	0	7.5
89	0	7.5
90	0	7.5
91	0	7.5
92	0	8
93	0	8
94	0	8
95	0	8.5
96	0	8.5
97	0	8.5
98	0	9
99	0	9
100	0	9.5
1	1	1
2	1	1
3	1	1
4	1	1
5	1	1
6	1	1
7	1	1
8	1	1.5
9	1	1.5
10	1	1.5
11	1	1.5
12	1	1.5
13	1	1.5
14	1	1.5
15	1	1.5
16	1	2
17	1	2
18	1	2
19	1	2
20	1	2
21	1	2
22	1	2
23	1	2.5
24	1	2.5
25	1	2.5
26	1	2.5
27	1	2.5
28	1	2.5
29	1	2.5
30	1	3
31	1	3
32	1	3
33	1	3
34	1	3
35	1	3
36	1	3
37	1	3
38	1	3.5
39	1	3.5
40	1	3.5
41	1	3.5
42	1	3.5
43	1	3.5
44	1	4
45	1	4.5
46	1	4.5
47	1	5
48	1	5.5
49	1	5.5
50	1	6
51	1	6
52	1	6
53	1	6
54	1	6
55	1	6
56	1	6
57	1	6
58	1	6
59	1	6
60	1	6
61	1	6
62	1	6
63	1	6
64	1	6
65	1	6
66	1	6
67	1	6
68	1	6
69	1	6
70	1	6.5
71	1	6.5
72	1	6.5
73	1	6.5
74	1	6.5
75	1	6.5
76	1	6.5
77	1	6.5
78	1	6.5
79	1	6.5
80	1	6.5
81	1	6.5
82	1	6.5
83	1	6.5
84	1	6.5
85	1	6.5
86	1	6.5
87	1	6.5
88	1	7
89	1	7
90	1	7
91	1	7.5
92	1	7.5
93	1	7.5
94	1	8
95	1	8
96	1	8.5
97	1	8.5
98	1	8.5
99	1	9
100	1	9.5
1	2	1
2	2	1
3	2	1
4	2	1
5	2	1
6	2	1.5
7	2	1.5
8	2	1.5
9	2	1.5
10	2	1.5
11	2	1.5
12	2	1.5
13	2	1.5
14	2	1.5
15	2	2
16	2	2
17	2	2
18	2	2
19	2	2
20	2	2
21	2	2
22	2	2
23	2	2.5
24	2	2.5
25	2	2.5
26	2	2.5
27	2	2.5
28	2	2.5
29	2	2.5
30	2	3
31	2	3
32	2	3
33	2	3
34	2	3
35	2	3
36	2	3.5
37	2	3.5
38	2	3.5
39	2	3.5
40	2	4
41	2	4
42	2	4.5
43	2	4.5
44	2	4.5
45	2	5
46	2	5.5
47	2	6
48	2	6
49	2	6
50	2	6
51	2	6
52	2	6
53	2	6
54	2	6
55	2	6
56	2	6
57	2	6
58	2	6
59	2	6
60	2	6
61	2	6
62	2	6
63	2	6
64	2	6
65	2	6
66	2	6
67	2	6.5
68	2	6.5
69	2	6.5
70	2	6.5
71	2	6.5
72	2	6.5
73	2	6.5
74	2	6.5
75	2	6.5
76	2	6.5
77	2	6.5
78	2	6.5
79	2	6.5
80	2	6.5
81	2	6.5
82	2	6.5
83	2	6.5
84	2	6.5
85	2	7
86	2	7
87	2	7
88	2	7
89	2	7
90	2	7.5
91	2	7.5
92	2	7.5
93	2	7.5
94	2	8
95	2	8
96	2	8
97	2	8.5
98	2	8.5
99	2	9
100	2	9.5
1	3	1
2	3	1
3	3	1
4	3	1
5	3	1
6	3	1
7	3	1
8	3	1
9	3	1.5
10	3	1.5
11	3	1.5
12	3	1.5
13	3	1.5
14	3	1.5
15	3	1.5
16	3	1.5
17	3	2
18	3	2
19	3	2
20	3	2
21	3	2
22	3	2.5
23	3	2.5
24	3	2.5
25	3	2.5
26	3	2.5
27	3	2.5
28	3	2.5
29	3	3
30	3	3
31	3	3
32	3	3
33	3	3
34	3	3
35	3	3
36	3	3
37	3	3
38	3	3
39	3	3.5
40	3	3.5
41	3	3.5
42	3	4
43	3	4
44	3	4.5
45	3	5
46	3	5
47	3	5.5
48	3	5.5
49	3	5.5
50	3	6
51	3	6
52	3	6
53	3	6
54	3	6
55	3	6
56	3	6
57	3	6
58	3	6
59	3	6
60	3	6
61	3	6
62	3	6
63	3	6
64	3	6
65	3	6
66	3	6
67	3	6
68	3	6.5
69	3	6.5
70	3	6.5
71	3	6.5
72	3	6.5
73	3	6.5
74	3	6.5
75	3	6.5
76	3	6.5
77	3	6.5
78	3	6.5
79	3	6.5
80	3	6.5
81	3	6.5
82	3	6.5
83	3	6.5
84	3	6.5
85	3	6.5
86	3	7
87	3	7
88	3	7
89	3	7
90	3	7.5
91	3	7.5
92	3	7.5
93	3	7.5
94	3	8
95	3	8
96	3	8
97	3	8.5
98	3	8.5
99	3	9
100	3	9.5
1	4	1
2	4	1
3	4	1
4	4	1
5	4	1.5
6	4	1.5
7	4	1.5
8	4	1.5
9	4	1.5
10	4	1.5
11	4	1.5
12	4	2
13	4	2
14	4	2
15	4	2
16	4	2
17	4	2
18	4	2
19	4	2.5
20	4	2.5
21	4	2.5
22	4	2.5
23	4	2.5
24	4	2.5
25	4	3
26	4	3
27	4	3
28	4	3
29	4	3
30	4	3
31	4	3
32	4	3
33	4	3.5
34	4	3.5
35	4	3.5
36	4	3.5
37	4	3.5
38	4	4
39	4	4
40	4	4
41	4	4.5
42	4	5
43	4	5
44	4	5.5
45	4	5.5
46	4	6
47	4	6
48	4	6
49	4	6
50	4	6
51	4	6
52	4	6
53	4	6
54	4	6
55	4	6
56	4	6
57	4	6
58	4	6
59	4	6
60	4	6
61	4	6
62	4	6
63	4	6.5
64	4	6.5
65	4	6.5
66	4	6.5
67	4	6.5
68	4	6.5
69	4	6.5
70	4	6.5
71	4	6.5
72	4	6.5
73	4	6.5
74	4	6.5
75	4	6.5
76	4	6.5
77	4	6.5
78	4	6.5
79	4	6.5
80	4	6.5
81	4	6.5
82	4	7
83	4	7
84	4	7
85	4	7
86	4	7.5
87	4	7.5
88	4	7.5
89	4	7.5
90	4	8
91	4	8
92	4	8
93	4	8.5
94	4	8.5
95	4	8.5
96	4	8.5
97	4	9
98	4	9
99	4	9.5
100	4	9.5
1	5	1
2	5	1
3	5	1
4	5	1
5	5	1
6	5	1
7	5	1
8	5	1
9	5	1.5
10	5	1.5
11	5	1.5
12	5	1.5
13	5	1.5
14	5	1.5
15	5	1.5
16	5	1.5
17	5	2
18	5	2
19	5	2
20	5	2
21	5	2
22	5	2
23	5	2
24	5	2
25	5	2.5
26	5	2.5
27	5	2.5
28	5	2.5
29	5	2.5
30	5	2.5
31	5	3
32	5	3
33	5	3
34	5	3
35	5	3
36	5	3
37	5	3.5
38	5	3.5
39	5	3.5
40	5	3.5
41	5	3.5
42	5	4
43	5	4.5
44	5	4.5
45	5	4.5
46	5	5
47	5	5
48	5	5.5
49	5	5.5
50	5	5.5
51	5	6
52	5	6
53	5	6
54	5	6
55	5	6
56	5	6
57	5	6
58	5	6
59	5	6
60	5	6
61	5	6
62	5	6
63	5	6
64	5	6
65	5	6
66	5	6
67	5	6
68	5	6
69	5	6
70	5	6.5
71	5	6.5
72	5	6.5
73	5	6.5
74	5	6.5
75	5	6.5
76	5	6.5
77	5	6.5
78	5	6.5
79	5	6.5
80	5	6.5
81	5	6.5
82	5	6.5
83	5	6.5
84	5	6.5
85	5	7
86	5	7
87	5	7
88	5	7
89	5	7.5
90	5	7.5
91	5	7.5
92	5	8
93	5	8
94	5	8
95	5	8
96	5	8.5
97	5	8.5
98	5	8.5
99	5	9
100	5	9.5
